# Supplementary material for: A Phosphorus–Nitrogen Synergistic Flame Retardant for Enhanced Fire Safety of Polybutadiene
Source: Polymers (Basel). 2025 Dec 31;18(1):127. doi: 10.3390/polym18010127 (PMC12787758; doi:10.3390/polym18010127)
Supplement: Supplementary file 1 [file polymers-18-00127-s001.zip]

Archive with 1 entries (1 files):
- polymers-4052017-supplementary.pdf
